# Supplementary material for: Implementation of the Care Bundle for the Management of Chronic Obstructive Pulmonary Disease with/without Heart Failure
Source: J Clin Med. 2024 Mar 12;13(6):1621. doi: 10.3390/jcm13061621 (PMC10971568; doi:10.3390/jcm13061621)
Supplement: Supplementary file 1 [file jcm-13-01621-s001.zip]

Archive with 1 entries (1 files):
- jcm-2878526-supplementary.pdf
